# Supplementary material for: Regionalization, constraints, and the ancestral ossification patterns in the vertebral column of amniotes
Source: Sci Rep. 2022 Dec 23;12:22257. doi: 10.1038/s41598-022-24983-z (PMC9789111; doi:10.1038/s41598-022-24983-z)
Supplement: Supplementary file 8 — Supplementary Table S1. [file 41598_2022_24983_MOESM8_ESM.xlsx]

## Sheet: Scores
Taxa	References/specimens	PCO					NAO					NAF					NCF
		C	T	L	S	Ca	C	T	L	S	Ca	C	T	L	S	Ca	C	T	L	S	Ca
Alligator	17–19	●	○	○	○	○	●	○	○	○	○	●	○	○	○	○	○	○	○	○	●
†Allosaurus	14,20	-	-	-	-	-	-	-	-	-	-	-	-	-	-	-	○	○	○	○	●
Anas	21–23	●	○	○	○	○	●	○	○	○	○	-	-	-	-	-	●	○	○	○	○
Apalone	24	●	○	○	○	○	●	○	○	○	○	-	-	-	-	-	-	-	-	-	-
Basiliscus	25	-	-	-	-	-	-	-	-	-	-	○	○	●	○	○	○	○	○	○	●
†Bonitasaura	26	-	-	-	-	-	-	-	-	-	-	-	-	-	-	-	○	○	○	○	●
Bos	27	○	●	○	○	○	-	-	-	-	-	-	-	-	-	-	-	-	-	-	-
Bradypus	6	●	●	○	○	○	●	●	○	○	○	●	○	○	○	○	●	●	○	○	●
	ZMB.Mam.102630
	ZMB.Mam.106949
Cairina	21,23	●	○	○	○	○	●	○	○	○	○	-	-	-	-	-	●	○	○	○	○
Callisaurus	28	-	-	-	-	-	-	-	-	-	-	○	○	●	○	○	○	○	○	○	●
†Camarasaurus	29	-	-	-	-	-	-	-	-	-	-	-	-	-	-	-	●	○	○	○	●
Capra	6	-	-	-	-	-	●	○	○	○	○	-	-	-	-	-	-	-	-	-	-
Chalcides	30	●	○	○	○	○	●	○	○	○	○	○	○	●	○	○	-	-	-	-	-
Coturnix	7,22,23	●	●	○	○	○	●	○	○	○	○	-	-	-	-	-	●	○	○	○	○
Cryptomys	6	-	-	-	-	-	●	○	○	○	○	-	-	-	-	-	-	-	-	-	-
Cyrtodactylus	31	●	○	○	○	○	●	○	○	○	○	-	-	-	-	-	●	○	○	○	○
Dasypus	6	●	●	○	○	●	●	●	●	○	○	○	○	○	○	●	○	○	○	○	●
	ZMB.Mam.85925
Dasyurus	6	-	-	-	-	-	●	○	○	○	○	-	-	-	-	-	-	-	-	-	-
†Desmatosuchus	14	-	-	-	-	-	-	-	-	-	-	-	-	-	-	-	○	○	○	○	●
Didelphis	32,33	-	-	-	-	-	-	-	-	-	-	○	○	○	○	●	-	-	-	-	-
†Dilong	34	-	-	-	-	-	-	-	-	-	-	-	-	-	-	-	●	○	○	○	●
Dromaius	23,35	●	●	○	○	○	●	○	○	○	○	-	-	-	-	-	●	○	○	○	○
†Dryosaurus	36	-	-	-	-	-	-	-	-	-	-	-	-	-	-	-	○	○	○	○	●
†Emydorhinus	37	-	-	-	-	-	-	-	-	-	-	-	-	-	-	-	○	○	○	○	●
†Eustreptospondylus	14,38	-	-	-	-	-	-	-	-	-	-	-	-	-	-	-	○	○	○	○	●
Gallus	8	●	●	○	○	○	-	-	-	-	-	-	-	-	-	-	-	-	-	-	-
†Haplocanthosaurus	14	-	-	-	-	-	-	-	-	-	-	-	-	-	-	-	○	○	○	○	●
Homo	39–44	○	●	○	○	○	●	●	●	○	○	●	○	○	○	○	○	●	●	○	○
†Hyperodapedon	45	-	-	-	-	-	-	-	-	-	-	-	-	-	-	-	●	○	○	○	●
†Hypsilophodon	36	-	-	-	-	-	-	-	-	-	-	-	-	-	-	-	○	○	○	○	●
Isoodon	6	○	●	○	○	○	●	○	○	○	○	-	-	-	-	-	-	-	-	-	-
Lacerta	46	●	○	○	○	○	●	○	○	○	○	-	-	-	-	-	-	-	-	-	-
Loxodonta	6	○	●	○	○	○	-	-	-	-	-	-	-	-	-	-	-	-	-	-	-
Macrochelys	47	●	○	○	○	○	●	○	○	○	○	-	-	-	-	-	-	-	-	-	-
Macropus	6	○	●	○	○	○	●	○	○	○	○	-	-	-	-	-	-	-	-	-	-
Meleagris	23,48	●	○	○	○	○	●	○	○	○	○	-	-	-	-	-	●	○	○	○	○
Meriones	49	-	-	-	-	-	●	○	●	○	○	-	-	-	-	-	-	-	-	-	-
†Mesosaurus	BSPG 1979 I 37	●	○	○	○	○	●	○	○	○	○	●	○	○	○	○	○	○	○	○	●
	MZSP-PV 1301
	MZSP-PV 1313
	NHMW 1987 0068 0001
	SMF-R-4512
†Micromelerpeton	50	○	●	○	○	○	●	○	○	○	○	-	-	-	-	-	○	○	○	○	○
Mogera	6	○	○	●	●	○	●	○	○	○	○	-	-	-	-	-	-	-	-	-	-
†Montanoceratops	51	-	-	-	-	-	-	-	-	-	-	-	-	-	-	-	●	○	○	○	○
Mus	52,53	●	●	○	○	○	●	●	○	○	○	○	○	○	○	●	-	-	-	-	-
†Nqwebasaurus	14,54	-	-	-	-	-	-	-	-	-	-	-	-	-	-	-	●	○	○	○	○
Oryctolagus	55	●	●	●	○	○	●	●	○	○	○	○	○	○	○	●	○	○	○	○	●
	ZMB.Mam.An.18299
Pelodiscus	56	●	○	○	○	○	●	○	○	○	○	-	-	-	-	-	-	-	-	-	-
Petaurus	6	-	-	-	-	-	●	○	○	○	○	-	-	-	-	-	-	-	-	-	-
Phalanger	ZMB.Mam.34335	-	-	-	-	-	-	-	-	-	-	-	-	-	-	-	●	○	○	○	●
	ZMB.Mam.35319
Phascolarctos	ZMB.Mam.36038	-	-	-	-	-	-	-	-	-	-	-	-	-	-	-	●	○	○	○	●
Phasianus	Pers. obs.	-	-	-	-	-	-	-	-	-	-	●	○	○	○	○	●	○	○	○	○
Rattus	57	○	●	○	○	○	●	○	●	○	○	-	-	-	-	-	-	-	-	-	-
Rhea	23,35	●	●	○	○	○	●	○	○	○	○	-	-	-	-	-	●	○	○	○	○
Sminthopsis	58	-	-	-	-	-	●	●	○	○	○	○	○	○	○	●	○	○	○	○	●
Somateria	21,23	●	○	○	○	○	●	○	○	○	○	-	-	-	-	-	●	○	○	○	○
Sterna	23,59	●	●	○	○	○	●	○	○	○	○	●	○	○	○	○	●	○	○	○	○
Struthio	23,35	●	●	○	○	○	●	○	○	○	○	-	-	-	-	-	●	○	○	○	○
Sus	60	●	●	○	○	○	●	●	○	○	○	-	-	-	-	-	-	-	-	-	-
Tachyglossus	9	●	●	●	○	○	●	●	○	○	○	-	-	-	-	-	●	○	○	○	●
	ZMB.Mam.35994
Taeniopygia	22,23	●	○	○	○	○	●	○	○	○	○	-	-	-	-	-	●	○	○	○	○
Talpa	6	○	○	●	●	○	●	●	○	○	●	-	-	-	-	-	-	-	-	-	-
†Tanycolagreus	14,61	-	-	-	-	-	-	-	-	-	-	-	-	-	-	-	○	○	○	○	●
†Unaysaurus	14	-	-	-	-	-	-	-	-	-	-	-	-	-	-	-	○	○	○	○	●
Uta	28	-	-	-	-	-	-	-	-	-	-	○	○	●	○	○	○	○	○	○	●
Xantusia	62	-	-	-	-	-	-	-	-	-	-	○	○	●	○	○	○	○	○	○	●
Zootoca	63	●	○	○	○	○	●	○	○	○	○	-	-	-	-	-	●	○	○	○	○

## Sheet: PCO
Taxa	References/specimens	C	T	L	S	Ca	n	Notes
Alligator	17–19	●	○	○	○	○	36	Ossification of centra progresses anteroposteriorly 32d to 44d, starts in C1
†Allosaurus	14,20	-	-	-	-	-	-
Anas	21–23	●	○	○	○	○	81	Ossification starts in C (14-15d)
Apalone	24	●	○	○	○	○	48	One locus of centra ossification in C2 with anteroposterior gradient: starts in C and D (stg.18), then spreads to S (stg.19), and Ca (stg.21)
Basiliscus	25	-	-	-	-	-	-
†Bonitasaura	26	-	-	-	-	-	-
Bos	27	○	●	○	○	○	46	Ossification of centra in T1-10 at 60d
Bradypus	6	●	●	○	○	○	15	Ossification centers for vertebral centra first become evident in the cranial thoracic region
	ZMB.Mam.102630
	ZMB.Mam.106949
Cairina	21,23	●	○	○	○	○	4	Ossification of cervical centra, then thoracic and synsacral (stage 39 to 40+)
Callisaurus	28	-	-	-	-	-	-
†Camarasaurus	29	-	-	-	-	-	-
Capra	6	-	-	-	-	-	-
Chalcides	30	●	○	○	○	○	15	Cranio-caudal gradient of PCO
Coturnix	7,22,23	●	●	○	○	○	27	First ossification in upper C region and complete T region
Cryptomys	6	-	-	-	-	-	-
Cyrtodactylus	31	●	○	○	○	○	40	PCO progresses in a distinct anteroposterior gradient
Dasypus	6	●	●	○	○	○	34	First ossification in T1-9, second locus in C1-4
	ZMB.Mam.85925
Dasyurus	6	-	-	-	-	-	-
†Desmatosuchus	14	-	-	-	-	-	-
Didelphis	32,33	-	-	-	-	-	-
†Dilong	34	-	-	-	-	-	-
Dromaius	23,35	●	●	○	○	○	57	C2–4 and T3 are ossifying at stage 38
†Dryosaurus	36	-	-	-	-	-	-
†Emydorhinus	37	-	-	-	-	-	-
†Eustreptospondylus	14,38	-	-	-	-	-	-
Gallus	8	●	●	○	○	○	44	First ossification in C1-3 and T 2-6
†Haplocanthosaurus	14	-	-	-	-	-	-
Homo	39–44	○	●	○	○	○	221	One locus of PCO in T11
†Hyperodapedon	45	-	-	-	-	-	-
†Hypsilophodon	36	-	-	-	-	-	-
Isoodon	6	○	●	○	○	○	4	First PCO in T1-7, strongest in T2-3
Lacerta	46	●	○	○	○	○	18	PCO goes anteroposteriorly, starts in C (stage 35)
Loxodonta	6	○	●	○	○	○	2	Ossification in T3-10
Macrochelys	47	●	○	○	○	○	27
Macropus	6	○	●	○	○	○	6	PCO starts in C7-T6
Meleagris	23,48	●	○	○	○	○	25	Ossification starts in C (stg.38-39),
Meriones	49	-	-	-	-	-	-
†Mesosaurus	SMF-R-4512	●	○	○	○	○	1
†Micromelerpeton	50	○	●	○	○	○	4	Ossification of centra starts in the posterior region of the trunk
Mogera	6	○	○	●	●	○	3	Ossification starts in T13-L5 and S3-S5
†Montanoceratops	51	-	-	-	-	-	-
Mus	52,53	●	●	○	○	○	71	Ossification starts in lower T, extra locus in C1-4
†Nqwebasaurus	14,54	-	-	-	-	-	-
Oryctolagus	55	●	●	●	○	○	219	Ossification in upper C, lower T, and lower L
	ZMB.Mam.An.18299
Pelodiscus	56	●	○	○	○	○	4	Anteroposterior gradient of ossification starts in C at stage 19
Petaurus	6	-	-	-	-	-	-
Phalanger	ZMB.Mam.34335	-	-	-	-	-	-
	ZMB.Mam.35319
Phascolarctos	ZMB.Mam.36038	-	-	-	-	-	-
Phasianus	Pers. obs.	-	-	-	-	-	-
Rattus	57	○	●	○	○	○	11	PCO loci in T4 to L
Rhea	23,35	●	●	○	○	○	10	First ossification in T3-6 then in C
Sminthopsis	58	-	-	-	-	-	-
Somateria	21,23	●	○	○	○	○	4	Cervical centra ossifying in anteroposterior gradient (Stage 38)
Sterna	23,59	●	●	○	○	○	31	Delayed ossification of C after upper T, some C remain cartilagninous when the rest of the spine is completely ossified
Struthio	23,35	●	●	○	○	○	30	Thoracic to synsacral centra ossified (23d), then cervicals (25d)
Sus	60	●	●	○	○	○	330	One locus in T12, one in C2 (potential third one in upper T)
Tachyglossus	9	●	●	●	○	○	9	PCO starts in the lower thoracic/lumbar area (with the lumbar elements being the most ossified) and in the middle of the thoracic region. Ossification is more advance in the cervical than in the adjacent thoracics
	ZMB.Mam.35994
Taeniopygia	22,23	●	○	○	○	○	13	Mineralization of vertebrae happens sequential in anteriorposterior order
Talpa	6	○	○	●	●	○	4	Loci in L1 and S4-5
†Tanycolagreus	14,61	-	-	-	-	-	-
†Unaysaurus	14	-	-	-	-	-	-
Uta	28	-	-	-	-	-	-
Xantusia	62	-	-	-	-	-	-
Zootoca	63	●	○	○	○	○	23	Ossification of centra is anteroposterior

## Sheet: NAO
Taxa	References/specimens	C	T	L	S	Ca	n	Notes
Alligator	17–19	●	○	○	○	○	36	NAO starts at 38d in C1/C2
†Allosaurus	14,20	-	-	-	-	-	-
Anas	21–23	●	○	○	○	○	89	NA ossify anteroposteriorly from one locus (18-26d)
Apalone	24	●	○	○	○	○	48	One locus of NAO in C2 with anteroposterior gradient: starts in C at stg.23 and has spread through the entire skeleton by stg.24
Basiliscus	25	-	-	-	-	-	-
†Bonitasaura	26	-	-	-	-	-	-
Bos	27	-	-	-	-	-	-
Bradypus	6	●	●	○	○	○	15	Neural arches of the atlas and axis in Bradypus ossify first, then second ossification locus in T
	ZMB.Mam.102630
	ZMB.Mam.106949
Cairina	21,23	●	○	○	○	○	12	Cervical arches ossify first, then thoracic, synsacral, and finally caudals (stages 40+)
Callisaurus	28	-	-	-	-	-	-
†Camarasaurus	29	-	-	-	-	-	-
Capra	6	●	○	○	○	○	2	First ossification occurs in C1-3
Chalcides	30	●	○	○	○	○	15	Cranio-caudal gradient of NAO
Coturnix	7,22,23	●	○	○	○	○	27	First ossification in the cervical arches
Cryptomys	6	●	○	○	○	○	4	First ossification in C1-7
Cyrtodactylus	31	●	○	○	○	○	40	Anteroposterior gradient of ossification
Dasypus	6	●	●	●	○	○	34	Loci in C1-2, T1-2 and L1-3
	ZMB.Mam.85925
Dasyurus	6	●	○	○	○	○	2	First ossificaiton in C1-5
†Desmatosuchus	14	-	-	-	-	-	-
Didelphis	32,33	-	-	-	-	-	62
†Dilong	34	-	-	-	-	-	-
Dromaius	23,35	●	○	○	○	○	57	First NAO in C1-2 (stage 39)
†Dryosaurus	36	-	-	-	-	-	-
†Emydorhinus	37	-	-	-	-	-	-
†Eustreptospondylus	14,38	-	-	-	-	-	-
Gallus	8	-	-	-	-	-	-
†Haplocanthosaurus	14	-	-	-	-	-	-
Homo	39–44	●	●	●	○	○	204	NAO starts in upper C, upper T and then upper L
†Hyperodapedon	45	-	-	-	-	-	-
†Hypsilophodon	36	-	-	-	-	-	-
Isoodon	6	●	○	○	○	○	4	First ossification in C1-7
Lacerta	46	●	○	○	○	○	18	NAO starts in C (stage 36)
Loxodonta	6	-	-	-	-	-	-
Macrochelys	47	●	○	○	○	○	27	One locus of centra ossification in C2 with anteroposterior gradient
Macropus	6	●	○	○	○	○	6	Ossification from C1-T2
Meleagris	23,48	●	○	○	○	○	25	NA ossify anteroposteriorly from one locus between 18d and 23d (stg.40+)
Meriones	49	●	○	●	○	○	187	NAO starts in C1 at 19d, C2-4 and T10-L4 at 20d
†Mesosaurus	SMF-R-4512	●	○	○	○	○	1	See Fig. 3
†Micromelerpeton	50	●	○	○	○	○	4	Ossification of NA progresses anteroposteriorly from one cervical locus
Mogera	6	●	○	○	○	○	3	Ossification in C1-C7
†Montanoceratops	51	-	-	-	-	-	-
Mus	52,53	●	●	○	○	○	71	First ossification in C1-6 and in lower T at 14.75d
†Nqwebasaurus	14,54	-	-	-	-	-	-
Oryctolagus	55	●	●	○	○	○	219	NAO in upper C and upper T
	ZMB.Mam.An.18299
Pelodiscus	56	●	○	○	○	○	4	Anteroposterior gradient of ossification starts in C at stage 24
Petaurus	6	●	○	○	○	○	3	Points of strongest ossification in C1-2
Phalanger	ZMB.Mam.34335	-	-	-	-	-	-
	ZMB.Mam.35319
Phascolarctos	ZMB.Mam.36038	-	-	-	-	-	-
Phasianus	Pers. obs.	-	-	-	-	-	-
Rattus	57	●	○	●	○	○	11	First NAO in cervicals and first two lumbars
Rhea	23,35	●	○	○	○	○	10	Cervical arches ossify first
Sminthopsis	58	●	●	○	○	○	11	Ossification starts in C and T at 11d
Somateria	21,23	●	○	○	○	○	16	C and first T are ossifying
Sterna	23,59	●	○	○	○	○	31	NAO locus in C4-5
Struthio	23,35	●	○	○	○	○	30	Cervical arches ossify from C3 at 28d
Sus	60	●	●	○	○	○	330	Two NAO loci in C1-2 and T6-7
Tachyglossus	9	●	●	○	○	○	9	Loci in C and in T
	ZMB.Mam.35994
Taeniopygia	22,23	●	○	○	○	○	13	Mineralization of vertebrae happens sequential in anteriorposterior order
Talpa	6	●	●	○	○	●	4	Advanced ossification in C1-7 and T4-13. Additional locus in Ca1
†Tanycolagreus	14,61	-	-	-	-	-	-
†Unaysaurus	14	-	-	-	-	-	-
Uta	28	-	-	-	-	-	-
Xantusia	62	-	-	-	-	-	-
Zootoca	63	●	○	○	○	○	23	Ossification of NA is also anteroposterior

## Sheet: NAF
Taxa	References/specimens	C	T	L	S	Ca	n	Notes
Alligator	17–19	●	○	○	○	○	96	-
†Allosaurus	14,20	-	-	-	-	-	-	-
Anas	21–23	-	-	-	-	-	-
Apalone	24	-	-	-	-	-	-
Basiliscus	25	○	○	●	○	○	11	Fusion begins in the more posterior trunk vertebrae and proceeds anteriorly and posteriorly from there
†Bonitasaura	26	-	-	-	-	-	-
Bos	27	-	-	-	-	-	-
Bradypus	6	●	○	○	○	○	2	See fig. S1
	ZMB.Mam.102630
	ZMB.Mam.106949
Cairina	21,23	-	-	-	-	-	-
Callisaurus	28	○	○	●	○	○	41	At 24.2 mm, neural arches in the last few presacral vertebrae begin to interdigitate, then posteroanterior gradient of fusion
†Camarasaurus	29	-	-	-	-	-	-
Capra	6	-	-	-	-	-	-
Chalcides	30	○	○	●	○	○	15	Fusion begins in the more posterior trunk vertebrae and proceeds anteriorly and posteriorly from there
Coturnix	7,22,23	-	-	-	-	-	-
Cryptomys	6	-	-	-	-	-	-
Cyrtodactylus	31	-	-	-	-	-	-
Dasypus	6	○	○	○	○	●	34	See fig. S1
	ZMB.Mam.85925
Dasyurus	6	-	-	-	-	-	-
†Desmatosuchus	14	-	-	-	-	-	-
Didelphis	32,33	○	○	○	○	●	62	NA fuse cranially from Ca6 (33-43mm , 26-40d)
†Dilong	34	-	-	-	-	-	-
Dromaius	23,35	-	-	-	-	-	-
†Dryosaurus	36	-	-	-	-	-	-
†Emydorhinus	37	-	-	-	-	-	-
†Eustreptospondylus	14,38	-	-	-	-	-	-
Gallus	8	-	-	-	-	-	-
†Haplocanthosaurus	14	-	-	-	-	-	-
Homo	39–44	●	○	○	○	○	213	NAF proceeds anteroposteriorly from a cervical locus
†Hyperodapedon	45	-	-	-	-	-	-
†Hypsilophodon	36	-	-	-	-	-	-
Isoodon	6	-	-	-	-	-	-
Lacerta	46	-	-	-	-	-	-
Loxodonta	6	-	-	-	-	-	-
Macrochelys	47	-	-	-	-	-	-
Macropus	6	-	-	-	-	-	-
Meleagris	23,48	-	-	-	-	-	-
Meriones	49	-	-	-	-	-	-
†Mesosaurus	BSPG 1979 I 37	●	○	○	○	○	2	See fig. 3
	MZSP-PV 1301
†Micromelerpeton	50	-	-	-	-	-	-
Mogera	6	-	-	-	-	-	-
†Montanoceratops	51	-	-	-	-	-	-
Mus	52,53	○	○	○	○	●	8	NAF starts in the last two sacrals and the first four caudals at 7d
†Nqwebasaurus	14,54	-	-	-	-	-	-
Oryctolagus	55	○	○	○	○	●	1	See fig. S1
	ZMB.Mam.An.18299
Pelodiscus	56	-	-	-	-	-	-
Petaurus	6	-	-	-	-	-	-
Phalanger	ZMB.Mam.34335	-	-	-	-	-	-
	ZMB.Mam.35319
Phascolarctos	ZMB.Mam.36038	-	-	-	-	-	-
Phasianus	Pers. obs.	●	○	○	○	○
Rattus	57	-	-	-	-	-	-
Rhea	23,35	-	-	-	-	-	-
Sminthopsis	58	○	○	○	○	●	11	NAF starts in anterior Ca at 30d
Somateria	21,23	-	-	-	-	-	-
Sterna	23,59	●	○	○	○	○	31	NA fusion is also bidirectional from a locus mid C
Struthio	23,35	-	-	-	-	-	-
Sus	60	-	-	-	-	-	-
Tachyglossus	9	-	-	-	-	-	-
	ZMB.Mam.35994
Taeniopygia	22,23	-	-	-	-	-	-
Talpa	6	-	-	-	-	-	-
†Tanycolagreus	14,61	-	-	-	-	-	-
†Unaysaurus	14	-	-	-	-	-	-
Uta	28	○	○	●	○	○	32
Xantusia	62	○	○	●	○	○	22	NA fuse from a locus in lower D
Zootoca	63	-	-	-	-	-	-

## Sheet: NCF
Taxa	References/specimens	C	T	L	S	Ca	n	Notes
Alligator	17–19	○	○	○	○	●	96	NCS closes posteroanteriorly, only open in the anterior cervical region at 65d
†Allosaurus	14,20	○	○	○	○	●	1	NCS closes posteroanteriorly
Anas	21–23	●	○	○	○	○	15
Apalone	24	-	-	-	-	-
Basiliscus	25	○	○	○	○	●	6	Closure of the neurocentral suture proceeds in a posterioanterior gradient
†Bonitasaura	26	○	○	○	○	●	1	NCS completely fused in the Ca region, partially fused in the C and D region
Bos	27	-	-	-	-	-	-
Bradypus	6	●	●	○	○	●	2	See fig. S1
	ZMB.Mam.102630
	ZMB.Mam.106949
Cairina	21,23	●	○	○	○	○	12
Callisaurus	28	○	○	○	○	●	41	Closure of the neurocentral suture proceeds in a posterioanterior gradient
†Camarasaurus	29	●	○	○	○	●	18	Mid- and posterior caudals are fused first, followed by fusion of sacral vertebrae. However, the cervical vertebrae start to close before the dorsal vertebrae, proceeding in an anterior-posterior pattern
Capra	6	-	-	-	-	-	-
Chalcides	30	-	-	-	-	-	-
Coturnix	7,22,23	●	○	○	○	○	10	Anteroposterior gradient of NCF
Cryptomys	6	-	-	-	-	-	-
Cyrtodactylus	31	●	○	○	○	○	10	The neurocentral suture is first obliterated in the cervical, dorsal region, later in the caudal region
Dasypus	6	○	○	○	○	●	1	See fig. S1
	ZMB.Mam.85925
Dasyurus	6	-	-	-	-	-	-
†Desmatosuchus	14	○	○	○	○	●	4	Caudals possess closed neurocentral sutures, other have open sutures, posteroanteroior gradient of fusion
Didelphis	32,33	-	-	-	-	-	-
†Dilong	34	●	○	○	○	●	2	At least 2 loci of NCS closure, one in lower Ca with posteroanterior closure, and one in upper C with anteroposterior closure
Dromaius	23,35	●	○	○	○	○	57	Anteroposterior gradient of NCF
†Dryosaurus	36	○	○	○	○	●	3	NCS closed in caudals
†Emydorhinus	37	○	○	○	○	●	1	NCS closed in caudals
†Eustreptospondylus	14,38	○	○	○	○	●	1	NCS fused in Ca 16 & 21, partially open in anterior caudals, open in other verebrae
Gallus	8	-	-	-	-	-	-
†Haplocanthosaurus	14	○	○	○	○	●	1	Open NCS on all preserved vertebrae except for Ca1-2 whose sutures are closed
Homo	39–44	○	●	●	○	○	34	NCS starts in L1-L3 (4-5y), then L4-L5 (5-7y), T2-T4 (6-7y), then posteriorly from T5 to T11(7-9y)
†Hyperodapedon	45	●	○	○	○	●	60	NCF occurs in an anterior–posterior pattern, closed also in some Ca
†Hypsilophodon	36	○	○	○	○	●	12	Caudo-cranial gradient of neurocentral closure
Isoodon	6	-	-	-	-	-	-
Lacerta	46	-	-	-	-	-	-
Loxodonta	6	-	-	-	-	-	-
Macrochelys	47	-	-	-	-	-	-
Macropus	6	-	-	-	-	-	-
Meleagris	23,48	●	○	○	○	○	25	Anteroposterior gradient of NCF
Meriones	49	-	-	-	-	-	-
†Mesosaurus	MZSP-PV 1301	○	○	○	○	●	2	See fig. 3
	MZSP-PV 1313
†Micromelerpeton	50	○	○	○	○	○	97	No neurocentral suture in temnospondyls
Mogera	6	-	-	-	-	-	-
†Montanoceratops	51	●	○	○	○	○	2	C1-D3 fused, rest unfused
Mus	52,53	-	-	-	-	-	-
†Nqwebasaurus	14,54	●	○	○	○	○	1	NCS fused in the cervicals, open in others
Oryctolagus	55	○	○	○	○	●	1	See fig. S1
	ZMB.Mam.An.18299
Pelodiscus	56	-	-	-	-	-	-
Petaurus	6	-	-	-	-	-	-
Phalanger	ZMB.Mam.34335	●	○	○	○	●	2	See fig. S1
	ZMB.Mam.35319
Phascolarctos	ZMB.Mam.36038	●	○	○	○	●	1	See fig. S1
Phasianus	Pers. obs.	●	○	○	○	○	1	See fig. S1
Rattus	57	-	-	-	-	-	-
Rhea	23,35	●	○	○	○	○	10	Anteroposterior gradient of NCF
Sminthopsis	58	○	○	○	○	●	11	Caudo-cranial gradient of NCF
Somateria	21,23	●	○	○	○	○	16	Anteroposterior gradient of NCF
Sterna	23,59	●	○	○	○	○	31	Anteroposterior gradient of NCF
Struthio	23,35	●	○	○	○	○	30	Anteroposterior gradient of NCF
Sus	60	-	-	-	-	-	-
Tachyglossus	9	●	○	○	○	●	1	See fig. S1
	ZMB.Mam.35994
Taeniopygia	22,23	●	○	○	○	○	13	Anteroposterior gradient of NCF
Talpa	6	-	-	-	-	-	-
†Tanycolagreus	14,61	○	○	○	○	●	1	Dorsals have open sutures but it is closes in distant caudals
†Unaysaurus	14	○	○	○	○	●	1	The distal caudal vertebrae display closed neurocentral sutures whereas the anterior dorsal sutures are open
Uta	28	○	○	○	○	●	32	closure of the neurocentral suture proceeds in a posterioanterior gradient
Xantusia	62	○	○	○	○	●	22	NCS fuses posteroanteriorly
Zootoca	63	●	○	○	○	○	23	NCS closes anteroposteriorly
