# Supplementary material for: Regionalization, constraints, and the ancestral ossification patterns in the vertebral column of amniotes
Source: Sci Rep. 2022 Dec 23;12:22257. doi: 10.1038/s41598-022-24983-z (PMC9789111; doi:10.1038/s41598-022-24983-z)
Supplement: Supplementary file 9 — Supplementary Information 2. [file 41598_2022_24983_MOESM9_ESM.zip]

Archive with 5 entries (5 files):
- ages.csv
- ASR_Rcode.R
- Axial ossification.Rproj
- loci.csv
- tree.tre
