# Supplementary material for: Regionalization, constraints, and the ancestral ossification patterns in the vertebral column of amniotes
Source: Sci Rep. 2022 Dec 23;12:22257. doi: 10.1038/s41598-022-24983-z (PMC9789111; doi:10.1038/s41598-022-24983-z)
Supplement: Supplementary file 9 — Supplementary Information 2. [file 41598_2022_24983_MOESM9_ESM.zip › ages.csv]

Genus	FAD	LAD
Adunator	63,3	50,3
Agama	28,1	0
Alligator	66	0
Allosaurus	163,5	89,3
Anas	23,03	0
Apalone	50,3	0
Archaeopteryx	152,1	125,45
Archaeothyris	314,6	306,95
Babibasiliscus	56	47,8
Basiliscus	15,97	0
Bharatagama	182,7	170,3
Birbalomys	55,8	37,2
Bonitasaura	86,3	70,6
Bos	15,97	0
Brachiosaurus	161,2	145
Bradypus	0,0117	0
Caenolestes	0	0
Cairina	0,126	0
Callisaurus	0,126	0
Camarasaurus	163,5	93,9
Capra	15,97	0
Caribemys	164,8	163,5
Chalcides	16,9	0
Charadrius	4,9	0
Chauna	0	0
Confuciusornis	130	113
Coniophis	105,3	33,9
Coturnix	7,246	0
Cryptomys	7,246	0
Ctenomastax	83,6	72,1
Cycloderma	23,03	0
Cyrtodactylus	0	0
Dasypus	9	0
Dasyurus	5,333	0
Desmatosuchus	237	208,5
Dibamus	0	0
Didelphis	11,62	0
Dilong	130	122,46
Dimetrodon	298,9	268
Diphydontosaurus	228	201,3
Djarthia	56	47,8
Dromaius	15,97	0
Dryosaurus	161,2	145
Emydorhinus	259,9	252,17
Eritherium	59,2	56
Eudimorphodon	215,56	201,3
Euparkeria	247,2	242
Eustreptospondylus	164,7	161,2
Gallus	13,82	0
Gobiderma	83,6	70,6
Grus	48,6	0
Haplocanthosaurus	157,3	145
Herrerasaurus	237	201,3
Heterodontosaurus	201,3	182,7
Himalayacetus	56	47,8
Homo	7,246	0
Huehuecuetzpalli	113	100,5
Hyperodapedon	232	221,5
Hypsilophodon	145	100,5
Iguana	0,126	0
Isoodon	3,6	0
Juramaia	167,7	150,8
Karnimata	11,62	5,333
Lacerta	33,9	0
Lindholmemys	100,5	70,6
Lithornis	61,7	47,8
Loxodonta	23,03	0
Macrochelys	23,03	0
Macropus	5,333	0
Meleagris	7,246	0
Meriones	5,333	0
Mesosaurus	290,1	279,3
Micromelerpeton	303,7	295
Mimotona	66	55,8
Mogera	0,781	0,0117
Montanoceratops	70,6	66
Morganucodon	208,5	164,7
Mus	8,7	0
Nqwebasaurus	145	132,9
Obdurodon	28,4	2,588
Ophiacodon	303,7	268
Oryctolagus	11,608	0
Paramacellodus	167,7	100,5
Paramys	56,8	33,9
Pelodiscus	5,333	0
Petaurus	2,588	0
Petrolacosaurus	305,9	303,4
Phalanger	3,6	2,588
Phascolarctos	7,246	0
Phasianus	30,8	0
Pisanosaurus	237	228
Plesiadapis	63,3	47,8
Probainognathus	242	228
Proganochelys	228	201,3
Proterosuchus	252,17	247,2
Pseudoeotragus	15,97	13,65
Pulchrapollia	56	47,8
Python	23,03	0
Rattus	5,333	0
Rhea	23,03	0
Riostegotherium	58,7	41,3
Scincus	0	0
Sifrhippus	56	47,8
Sminthopsis	5,333	0
Somateria	5,333	0
Spathorhyncus	0	0
Sphenodon	19	0,0117
Sterna	4,9	0
Struthio	23,03	0
Sus	23,03	0
Tachyglossus	2,588	0
Taeniopygia	0	0
Talpa	23,03	0
Tanycolagreus	157,3	145
Teneremys	125	100,5
Tepexisaurus	113	100,5
Thrinaxodon	252,17	247,2
Turnipax	33,9	28,1
Unaysaurus	228	208,5
Uquiasaurus	3,6	2,588
Uta	1,8	0
Varanus	23,03	0
Vegavis	70,6	66
Velociraptor	100,5	66
Vincelestes	129,4	122,46
Vulcanodon	199,3	182,7
Waimanu	61,6	59,2
Wannanosaurus	70,6	66
Woodburnodon	59	47,8
Xantusia	4,9	0
Yarala	28,4	16
Youngina	259,9	252,17
Zootoca	3,2	0
