# Supplementary material for: Regionalization, constraints, and the ancestral ossification patterns in the vertebral column of amniotes
Source: Sci Rep. 2022 Dec 23;12:22257. doi: 10.1038/s41598-022-24983-z (PMC9789111; doi:10.1038/s41598-022-24983-z)
Supplement: Supplementary file 9 — Supplementary Information 2. [file 41598_2022_24983_MOESM9_ESM.zip › ASR_Rcode.R]

library(ape)
library(paleotree)
library(phytools)
library(tidyverse)
library(strap)

# Functions  ################

"ml.asr" <- function(data, taxa, phy, model = "SYM", ...){  
  #> trims tree and computes ASR using maximum likelihood 
  require(ape)
  require(phytools)
  names(data) <- taxa
  trim <- keep.tip(phy, taxa)
  fit <- try(rerootingMethod(trim, data, model = model, ...), silent = T)
  if(!inherits(fit, "try-error")){
    scores <- as.data.frame(round(fit$marginal.anc, 2))
    } else {
    scores <- NULL
    }
  res <- list(tree = trim, scores = scores, data = data, method = "ML")
  class(res) <- "asr"
  return(res)
}

"pm.asr" <- function(data, taxa, phy, model = "all_equal"){  
  #> trims tree and computes ASR using parsimony
  require(ape)
  require(castor)
  dat2 <- as.integer(data)
  names(dat2) <- names(data) <- taxa
  trim <- keep.tip(phy, taxa)
  fit <- try(asr_max_parsimony(trim, dat2), silent = T)
  if(inherits(fit, "try-error") || length(unique(data)) == 1){
    scores <- NULL
  } else {
    scores <- as.data.frame(round(fit$ancestral_likelihoods, 2))
    names(scores) <- sort(unique(data))
  }
  res <- list(tree = trim, scores = scores, data = data, method = "MP")
  class(res) <- "asr"
  return(res)
}

"phylosig.asr" <- function(x){  
  #> measures the phylogenetic signal in asr objects
  require(phytools)
  if(!inherits(x, "asr"))
    stop("x must be an object of class 'asr'")
  vec <- as.integer(x$data)
  names(vec) <- names(x$data)
  test <- phylosig(tree = x$tree, x = vec, test = T, method = "lambda", nsim = 10000)
  L <- test$lambda
  p <- test$P
  res <- data.frame(lambda = L, p = p)
  return(res)
}

"plot.asr" <- function(asr, palette = c("azure", "darkslateblue"), as.pdf = F){
  #> creates a multiplot of asr results for each locus in a pattern
  require(ape)
  require(phytools)
  all <- unlist(asr)
  tmes <- all[grep("tree.tip", names(all))]
  if("Mesosaurus" %in% unique(tmes)){
    mes <- "ME"
    mesT <- "Mesosaurus: included"
  } else {
    mes <- "WO"
    mesT <- "Mesosaurus: removed"
  }
  if(unique(all[grep("method", names(all))]) == "ML"){
    method <- "ML"
    methodT <- "maximum likelihood"
  } else {
    method <- "PM"
    methodT <- "parsimony"
  }

  if(as.pdf)
    cairo_pdf(file = paste0(mes, "_", method, ".pdf"), width = 6.3, height = 9, bg = "white", onefile = T)
  mapply(var = asr, pattern = names(asr), function(var, pattern){
    par(mfrow = c(3,2))
    mapply(x = var, n = names(var), function(x, n){
      if(!inherits(x, "asr"))
        stop("x must be an object of class 'asr'")
      palette(palette)
      char <- factor(x$data, levels = c(0,1))
      levels(char) <- palette
      par(mar = c(2,2,4,2))
      plot(x$tree, 
           use.edge.length = F,
           cex = .5, 
           label.offset = 1,
           node.depth = 4,
           edge.color = "gray50",
           edge.width = 1.2, )
      title(n, line = 0, adj = 0)
      tiplabels(pch = 21, col = "black", bg = char, cex = 1.4)
      if(!is.null(x$scores)){
        lik <- paste0(x$scores[,1] * 100, "/", x$scores[,2] * 100)
        names(lik) <- unique(x$tree$edge[,1])
        sig <- round(phylosig.asr(x), 3)
        nodelabels(pie = x$scores, col = "black", piecol = levels(char), cex = .6)
        nodelabels(text = lik, frame = "none", bg = "none", cex = .4, adj = c(1.4, 1.2))
        legend("bottomleft", legend = paste0("\U03BB = ", sig$lambda, "\np = ", sig$p), bty = "n", adj = 0)
      }
    })
    mtext(paste(toupper(pattern), mesT, methodT, sep = " - "),
          side = 3,
          line = - 2,
          outer = T, 
          adj = 0.035,
          font = 2)
  })
  if(as.pdf)
    dev.off()
}
  
"cross.pic" <- function(data, var = c(1,2), tree){ 
  #> assesses the independence of each locus position in a pattern with respect to another pattern
  require(ape)
  require(tidyverse)
  require(gtools)
  if(length(var) != 2 || var[1] > length(data) || var[2] > length(data))
    stop("incorrect variables")
  if(!inherits(tree, "phylo"))
    stop("tree must be a phylogeny")
  d1 <- data[[var[1]]]
  d2 <- data[[var[2]]]
  n1 <- toupper(names(data)[var[1]])
  n2 <- toupper(names(data)[var[2]])
  taxa <- intersect(rownames(d1), rownames(d2))
  d1 <- d1[taxa,]
  d2 <- d2[taxa,]
  phy <- keep.tip(tree, taxa)
  m <- expand.grid(1:length(d1), 1:length(d2))
  m <- m[order(m[,1]),]
  tab <- apply(m, 1, function(n){
    i <- n[1]
    j <- n[2]
    v1 <- d1[[i]]
    v2 <- d2[[j]]
    names(v1) <- names(v2) <- taxa
    if(length(unique(v1)) > 1 && length(unique(v2)) > 1){
      pv1 <- pic(v1, phy)
      pv2 <- pic(v2, phy)
      mod <- summary(lm(pv2 ~ pv1))
      estimate <- round(mod$coef[2,1], 3)
      r.squared <- round(mod$adj.r.squared, 3)
      p.value <- round(mod$coef[2,4], 3)
      star <- stars.pval(p.value)
    } else {
      pv1 <- NA
      pv2 <- NA
      estimate <- NA
      r.squared <- NA
      p.value <- NA
      star <- NA
    }
    res <- tibble(name.v1 = factor(names(d1)[i], levels = c("C", "T", "L", "S", "Ca")),
                  pic.v1 = pv1,
                  name.v2 = factor(names(d2)[j], levels = c("C", "T", "L", "S", "Ca")), 
                  pic.v2 = pv2,
                  estimate = estimate,
                  r.squared = r.squared,
                  p.value = p.value, " " = star)
    return(res)
  })
  pic.res <- bind_rows(tab)
  pic.res$sign <- pic.res$p.value <= 0.05
  plot <- ggplot(pic.res, aes(x = pic.v1, y = pic.v2, color = sign) ) + 
    geom_point(show.legend = F, na.rm = T) + 
    geom_smooth(formula = y ~ x, method = "lm", show.legend = F, na.rm = T) +
    scale_color_discrete("RdBu") +
    facet_grid(rows = vars(name.v2), cols = vars(name.v1), switch = "y", ) +
    theme_gray() +
    labs(title = "Correlation of PIC", 
         subtitle = paste(n1, n2, sep = " v ")) +
    xlab(n1) +
    ylab(n2) +
    theme(axis.ticks = element_blank(),
          axis.text = element_blank(),
          strip.text.y.left = element_text(angle = 0),
          aspect.ratio = 1)
  lm <- bind_rows(lapply(tab, function(x) x <- x[!duplicated(x[, 5:7]),]))
  lm$row <- paste(lm$name.v1, lm$name.v2, sep = " v ")
  lm <- column_to_rownames(lm[5:9], "row")
  lm <- na.omit(lm)
  return(list(lm, plot))
}


# 1. Data import #############################
# 1.1 Time calibration of tree  --------------

tree <- read.tree("tree.tre")
taxa <- tree$tip.label
ages <- read.csv2("ages.csv", header = T, row.names = 1) # ages downloaded from the PbDb
caltree <- timePaleoPhy(tree, ages, type = "equal", vartime = 1)
par(oma = c(1,1,1,1))
geoscalePhylo(caltree,          #> Fig. S3
              ages,
              units = "Period",
              tick.scale = 50,
              cex.age = .6, 
              cex.ts = .6, 
              cex.tip = .5, 
              width = 1,
              label.offset = 1,
              quat.rm = T)

# 1.2 Loci matrix ----------------------------

var <- c("pco", "nao", "naf", "ncf")
l0ci <- read.csv2("loci.csv", row.name = 1, header = T, na.strings = "?")
loci <- lapply(var, function(x){
  df <- l0ci[taxa, grepl(x, names(l0ci))]
  df <- drop_na(df)
  rn <- rownames(df)
  df <- as.data.frame(lapply(df, as.factor), row.names = rn)
  names(df) <- c("C", "T", "L", "S", "Ca")
  return(df)
})
names(loci) <- var
nomes <- lapply(loci, function(x) x[rownames(x) != "Mesosaurus",]) # second set excluding Mesosaurus
lapply(loci, summary)

# 2. Ancestral State Reconstruction  #########

# 2.1 fix for PCO$C using Q calculated with PCO$T  ----

data <- loci$pco$T
names(data) <- rownames(loci$pco)
rr<- rerootingMethod(phy, data, model = "SYM")
Q <- rr$Q

# 2.2 Including Mesosaurus -------------------

meML <- lapply(loci, function(x) lapply(x, function(var) ml.asr(var, taxa = rownames(x), phy = caltree))) # Maximum likelihood
meML$pco$C <- ml.asr(loci$pco$C, taxa = rownames(loci$pco), phy = caltree, model = "SYM", fixedQ = Q)
plot.asr(meML, as.pdf = T)   #> Fig. S3
mePM <- lapply(loci, function(x) lapply(x, function(var) pm.asr(var, taxa = rownames(x), phy = caltree))) # Parsimony
plot.asr(mePM, as.pdf = T)   #> Fig. S4

# 2.3 Without Mesosaurus ---------------------

woML <- lapply(nomes, function(x) lapply(x, function(var) ml.asr(var, taxa = rownames(x), phy = caltree))) # Maximum likelihood
woML$pco$C <- ml.asr(nomes$pco$C, taxa = rownames(nomes$pco), phy = caltree, model = "SYM", fixedQ = Q)
plot.asr(woML, as.pdf = T)   #> Fig. S5
woPM <- lapply(nomes, function(x) lapply(x, function(var) pm.asr(var, taxa = rownames(x), phy = caltree))) # Parsimony
plot.asr(woPM, as.pdf = T)   #> Fig. S6

# 2.4 PIC  -------------------

grid <- expand.grid(1:4,1:4)
mePIC <- apply(grid, 1, function(x){
  cross.pic(loci, var = x, caltree)
})
names(mePIC) <- apply(grid, 1, function(x) paste0(var[x[1]], "_", var[x[2]]))
cairo_pdf(filename = "FigS18 - PIC_comparisons.pdf", onefile = T)
print(mePIC)
dev.off()

nomic <- lapply(loci, function(x) x[rownames(x) != "Micromelerpeton",]) # second set excluding Mesosaurus
