# Supplementary material for: Regionalization, constraints, and the ancestral ossification patterns in the vertebral column of amniotes
Source: Sci Rep. 2022 Dec 23;12:22257. doi: 10.1038/s41598-022-24983-z (PMC9789111; doi:10.1038/s41598-022-24983-z)
Supplement: Supplementary file 9 — Supplementary Information 2. [file 41598_2022_24983_MOESM9_ESM.zip › tree.tre]

((((((((((((((((((((((((((((((Anas,Somateria),Cairina),Chauna),Vegavis),(Coturnix,((Gallus,Phasianus),Meleagris))),Waimanu),((Pulchrapollia,Taeniopygia),(Grus,(Charadrius,(Turnipax,Sterna))))),(((Dromaius,Rhea),Lithornis),Struthio)),Confuciusornis),Archaeopteryx),Velociraptor),Nqwebasaurus),Dilong),Tanycolagreus),Allosaurus),Eustreptospondylus),Herrerasaurus),(Unaysaurus,(Vulcanodon,(Haplocanthosaurus,(Camarasaurus,(Brachiosaurus,Bonitasaura)))))),((((Dryosaurus,(Wannanosaurus,Montanoceratops)),Hypsilophodon),Heterodontosaurus),Pisanosaurus)),Eudimorphodon),(Desmatosuchus,Alligator)),Euparkeria),Hyperodapedon),Proterosuchus),(((((((((((((Iguana,(Uquiasaurus,(Callisaurus,Uta))),(Basiliscus,Babibasiliscus)),(Ctenomastax,Agama)),Huehuecuetzpalli),(Gobiderma,Varanus)),(Python,Coniophis)),((Amphisbaena,Spathorhyncus),(Lacerta,Zootoca))),(Paramacellodus,((Scincus,Chalcides),(Tepexisaurus,Xantusia)))),Cyrtodactylus),Bharatagama),Dibamus),(Diphydontosaurus,Sphenodon)),Youngina)),((((((Apalone,Pelodiscus),Cycloderma),(Lindholmemys,Macrochelys)),Teneremys),Caribemys),Proganochelys)),Petrolacosaurus),Mesosaurus),((((((((((((((((Bos,(Capra,Pseudoeotragus)),Himalayacetus),Sus),Sifrhippus),((Adunator,(Talpa,Mogera)),((Plesiadapis,Homo),(((((Mus,(Karnimata,Rattus)),Meriones),Paramys),(Birbalomys,Cryptomys)),(Mimotona,Oryctolagus))))),((Bradypus,(Riostegotherium,Dasypus)),(Eritherium,Loxodonta))),Juramaia),(((((((Petaurus,Macropus),(Phalanger,Phascolarctos)),((Isoodon,Yarala),(Dasyurus,Sminthopsis))),Woodburnodon),Didelphis),Caenolestes),Djarthia)),Vincelestes),(Obdurodon,Tachyglossus)),Morganucodon),Probainognathus),Thrinaxodon),Emydorhinus),Dimetrodon),(Archaeothyris,Ophiacodon))),Micromelerpeton);
